# Supplementary material for: Mechanisms of Flavivirus Cross-Protection against Yellow Fever in a Mouse Model
Source: Viruses. 2024 May 24;16(6):836. doi: 10.3390/v16060836 (PMC11209131; doi:10.3390/v16060836)
Supplement: Supplementary file 1 [file viruses-16-00836-s001.zip]

Archive with 1 entries (1 files):
- viruses-2981383-supplementary.pdf
